# Supplementary material for: Enhanced Adhesion of Electrospun Polycaprolactone Nanofibers to Plasma-Modified Polypropylene Fabric
Source: Polymers (Basel). 2023 Mar 28;15(7):1686. doi: 10.3390/polym15071686 (PMC10097108; doi:10.3390/polym15071686)
Supplement: Supplementary file 1 [file polymers-15-01686-s001.zip]

Archive with 1 entries (1 files):
- polymers-2273948-SI.pdf
